# Supplementary material for: Bispidine Platform as a Tool for Studying Amide Configuration Stability
Source: Molecules. 2022 Jan 10;27(2):430. doi: 10.3390/molecules27020430 (PMC8779339; doi:10.3390/molecules27020430)
Supplement: Supplementary file 1 [file molecules-27-00430-s001.zip]

Archive with 1 entries (1 files):
- molecules-1518090-supplementary.pdf
